# Supplementary material for: The Biological Implication of Semicarbazide-Sensitive Amine Oxidase (SSAO) Upregulation in Rat Systemic Inflammatory Response under Simulated Aerospace Environment
Source: Int J Mol Sci. 2023 Feb 11;24(4):3666. doi: 10.3390/ijms24043666 (PMC9961990; doi:10.3390/ijms24043666)
Supplement: Supplementary file 1 [file ijms-24-03666-s001.zip]

Archive with 1 entries (1 files):
- ijms-2100997-supplementary.pdf
